# Supplementary material for: Genome-Wide Screening Identified That miR-134 Acts as a Metastasis Suppressor by Targeting Integrin β1 in Hepatocellular Carcinoma
Source: PLoS One. 2014 Feb 3;9(2):e87665. doi: 10.1371/journal.pone.0087665 (PMC3912066; doi:10.1371/journal.pone.0087665)
Supplement: Table S2 — Primer sequences for real time PCR and constructs. (XLS) [file pone.0087665.s002.xls]

## Sheet: Sheet1
Supplementary Table S2 Primer sequences for real time PCR and constructs
Gene Name	Forward primer	Reverse primer
Hsa-miR-134	5'GATCCCAGGGTGTGTGACTGGTTGACCAGAGGGGCATGCACTGTGTTCACCCTGTGGGCCACCTAGTCACCAACCCTCG 3'	5'AATTCGAGGGTTGGTGACTAGGTGGCCCACAGGGTGAACACAGTGCATGCCCCTCTGGTCAACCAGTCACACACCCTGG 3'
ITGB1ORF	5' CCGGAATTCATGAATTTACAACCAATTTTCTGG 3'	5' CGCGGATCCTCATTTTCCCTCATACTTCG 3'
ITGB1-UTR	5' CCGGAATTCATGACAGAAGGGAGTTTG 3'	5' CGCGGATCCCGATTTAAGTATTTTAGGC 3'
ITGB1-UTR-mut1	5' TGCAAAGTAGCAATTTCCATAACTGCAGTTAGGTAG 3'	5' TGCCCTAAAGCTACCTAACTGCAGTTATGGAAATTG 3'
ITGB1-UTR-mut2	5' TGCCCATCTTGTTTCACACTAACTGCATTCTTGTTT 3'	5' AAGGCACTTAAAACAAGAATGCAGTTAGTGTGAAAC 3'
GAPDH RT	5' GAGTCAACGGATTTGGTCGT 3'	5' GACAAGCTTCCCGTTCTCAG 3'
ITGB1 RT	5' ATCCCAGAGGCTCCAAAGAT 3'	5' CCCCTGATCTTAATCGCAAA 3'
miR-134 mimic	5' UGUGACUGGUUGACCAGAGAGGGG 3'	5' CCUCUGGUCAACCAGUCACAUU 3'
Negtive control	5' UUCUCCGAACGUGUCACGUTT 3'	5' ACGUGACACGUUCGGAGAATT 3'
