# Supplementary material for: Genome-Wide Screening Identified That miR-134 Acts as a Metastasis Suppressor by Targeting Integrin β1 in Hepatocellular Carcinoma
Source: PLoS One. 2014 Feb 3;9(2):e87665. doi: 10.1371/journal.pone.0087665 (PMC3912066; doi:10.1371/journal.pone.0087665)
Supplement: Table S3 — Clinical information of human hepatocellular carcinoma samples used in the study. (XLS) [file pone.0087665.s003.xls]

## Sheet: Sheet1
Table S3 Clinical information of human hepatocellular carcinoma samples used in the study
No.	Gender	Age	Edmonson's grades	Tumor size (>5cm)	AFP（ug/L）	HBsAg	Cirrhosis	Lymphatic Invasion	Distant Metastasis	Vascular invasion	Multinodules
1	F	47	NA	+	>500	+	+	-	-	-	-
2	M	43	NA	+	>500	+	+	-	-	NA	+
3	M	62	NA	-	50	+	+	-	-	-	-
4	M	57	NA	+	>400	+	+	-	-	-	-
5	M	52	NA	-	29	+	+	-	-	-	-
6	M	36	NA	+	20	+	+	-	-	NA	-
7	M	32	NA	+	11	+	+	-	-	-	+
8	M	30	NA	+	>400	+	+	-	-	-	+
9	F	43	NA	+	>400	+	+	+	-	-	-
10	M	45	NA	+	<10	+	+	-	-	-	-
11	M	42	NA	+	>400	+	-	-	-	NA	-
12	F	35	NA	+	>400	+	-	-	-	-	-
13	M	66	NA	+	6004	+	+	-	-	+	+
14	M	43	NA	-	15	+	+	-	-	-	-
15	M	44	NA	+	36.9	+	+	-	-	+	-
16	M	38	NA	+	4.4	+	+	-	-	-	NA
17	M	60	NA	NA	777	+	-	+	-	NA	+
18	M	31	3	+	>1600	+	+	-	-	-	+
19	M	50	NA	+	<10	+	+	+	-	-	+
20	M	62	2	-	12.9	+	+	-	-	-	-
21	M	31	NA	+	4.0	+	+	-	-	-	+
22	F	46	3	-	>400	+	+	-	-	-	-
23	M	27	2	+	NA	+	+	-	-	-	-
24	M	54	3	-	NA	-	-	-	-	-	-
25	M	40	3	+	<20	NA	+	-	-	-	-
26	M	53	2	+	<20	+	NA	-	-	-	-
27	M	46	3	+	<20	+	-	-	-	+	-
28	M	50	2	-	>400	+	+	-	-	-	-
29	M	47	3	+	>400	+	-	-	-	+	+
30	M	70	2	+	>400	+	-	-	-	-	+
31	M	42	3	+	NA	+	+	-	-	+	+
32	F	37	2	+	<20	+	-	-	-	-	+
33	M	44	3	+	<20	+	-	-	-	-	+
34	M	62	3	-	NA	+	+	-	-	-	+
35	M	61	1	+	390	+	+	-	-	-	-
36	M	40	3	+	>400	-	-	-	-	-	+
37	M	44	2	+	<20	NA	-	-	-	-	-
38	M	39	2	+	>400	+	-	-	-	-	-
39	M	54	3	+	>400	-	+	-	-	-	+
40	M	60	2	-	<20	-	-	-	-	+	-
41	M	48	3	+	>400	+	-	-	-	-	-
42	F	59	2	+	>400	+	-	-	-	-	-
43	M	46	4	-	350	+	+	-	-	-	-
44	M	49	2	-	38.2	+	+	-	-	-	-
45	M	45	2	+	<20	+	+	-	-	-	-
46	M	50	3	NA	>400	+	+	-	-	-	-
47	M	49	2	+	150	+	-	-	-	-	-
48	M	38	3	+	<20	+	-	-	-	-	-
49	M	40	2	+	NA	+	+	-	-	-	+
50	M	37	2	+	40	-	+	-	-	-	+
51	M	57	NA	-	100.6	-	NA	+	+	NA	NA
52	M	66	NA	-	14.98	-	NA	+	+	NA	NA
53	M	37	NA	-		-	NA	+	+	NA	NA
54	M	58	NA	+	399.3	-	NA	+	+	NA	NA
55	M	68	NA	-	NA	-	NA	+	+	NA	NA
56	M	46	NA	+	NA	-	NA	+	+	NA	NA
57	M	50	NA	+	NA	-	NA	-	+	NA	NA
58	M	40	NA	+	5.25	-	NA	+	+	NA	NA
59	M	50	NA	NA	0.8	+	+	-	-	-	NA
60	M	40	NA	NA	119.4	+	NA	+	+	NA	NA
61	M	50	NA	NA	1.9	-	NA	+	+	NA	NA
62	M	64	NA	NA	8.0	+	NA	+	+	NA	NA
63	M	55	4	NA	11224.3	+	-	-	-	-	-
64	M	47	3	+	495.4	+	+	-	-	+	-
65	M	42	3	+	632.8	+	+	+	-	+	+
66	M	66	1	+	11.4	+	+	-	-	-	+
67	F	60	1	-	6.2	+	+	-	-	-	-
68	M	55	1	NA	2769.7	+	+	-	+	+	-
69	M	58	2	-	104.9	+	+	-	-	-	-
70	M	57	2	-	84.7	-	-	-	-	-	+
71	M	46	3	-	2.8	-	-	-	-	+	+
72	M	58	1	-	871.3	+	+	-	-	-	-
73	F	45	NA	+	3.3	-	-	-	+	-	NA
74	M	31	2	+	576.6	+	-	-	-	-	+
75	M	50	3	-	110.6	+	-	-	-	-	+
76	M	52	2	NA	158526	-	-	-	-	-	-
77	M	43	4	NA	7572.4	+	-	-	-	-	+
78	M	62	3	+	<20	-	+	-	-	-	NA
79	M	43	4	+	NA	+	-	-	-	-	+
80	M	42	3	-	<20	+	+	-	-	-	+
81	F	45	NA	-	>400	+	+	-	-	-	NA
82	M	41	NA	+	<20	+	-	-	-	-	NA
83	M	56	2	+	380	-	-	-	-	-	-
84	M	66	3	+	328	+	+	+	-	-	+
85	M	45	3	-	>400	+	-	-	-	-	-
86	F	44	4	+	<20	-	-	-	-	-	+
87	M	34	4	+	<20	-	-	-	-	-	+
88	M	52	2	-	<20	-	-	-	-	-	-
89	M	60	4	+	200	+	-	-	-	-	+
90	M	45	3	+	320	+	+	-	-	-	+
91	M	47	4	-	>400	+	-	-	-	-	-
92	M	48	2	+	>400	+	-	+	-	+	-
93	F	66	3	-	>400	+	-	-	-	-	+
94	M	42	3	-	40	+	-	-	-	-	-
95	F	51	2	-	300	+	-	-	-	-	-
96	M	48	2	NA	>400	+	-	-	-	-	NA
97	F	67	3	NA	250	+	-	-	-	+	-
98	F	54	3	-	>400	-	-	-	-	-	+
99	F	46	2	+	859	+	+	NA	-	NA	+
100	M	63	2	+	10	+	-	-	-	-	-
101	M	44	3	-	362	+	+	-	-	-	+
102	M	50	3	+	6	+	-	-	-	-	+
103	M	47	4	-	8	+	-	-	-	-	+
104	M	46	2	-	517	+	+	-	-	-	-
105	M	32	3	+	735	+	-	-	-	-	+
106	M	36	3	+	701	+	+	-	-	-	+
107	M	49	4	+	11.7	-	-	-	-	NA	+
108	F	54	3		624	+	-	-	-	-	-
109	M	74	3	+	NA	-	-	-	-	-	-
110	F	43	4	+	464	-	-	-	-	-	+
111	M	72	2	+	415	+	+	-	-	-	-
112	M	61	4		261.6	-	-	-	-	+	-
113	M	52	2	+	728	+	-	-	-	-	+
Notes: HBsAg, hepatitis B surface antigen; NA, not available; +, positive; -, negative
