# Supplementary material for: Genome-Wide Screening Identified That miR-134 Acts as a Metastasis Suppressor by Targeting Integrin β1 in Hepatocellular Carcinoma
Source: PLoS One. 2014 Feb 3;9(2):e87665. doi: 10.1371/journal.pone.0087665 (PMC3912066; doi:10.1371/journal.pone.0087665)
Supplement: Table S4 — List of miRNAs capable of regulating HCC cell migration. (XLS) [file pone.0087665.s004.xls]

## Sheet: Sheet1
Table S4 A list of miRNAs capable of regulating HCC cell migration
ID	Chromosome	Accession	Mature_Seq	primary screening	Wound healing with DDT administration	Transwell
hsa-let-7i	12q14.1	MIMAT0000415	UGAGGUAGUAGUUUGUGCUGUU	Inhibit (62.15%)	- (6.08%)
hsa-miR-1229	5q35.3	MIMAT0005584	CUCUCACCACUGCCCUCCCACAG	Inhibit (43.90%)	Promote (-61.78%)
hsa-miR-1244	2q37.1/5q23.1/12p13.31	MIMAT0005896	AAGUAGUUGGUUUGUAUGAGAUGGUU	Promote (-62.64%)	Promote (-59.35)	Promote
hsa-miR-1247	14q32.31	MIMAT0005899	ACCCGUCCCGUUCGUCCCCGGA	Promote (-50.78%)	Promote (-55.6%)	Promote
hsa-miR-1277	Xq24	MIMAT0005933	UACGUAGAUAUAUAUGUAUUUU	Promote (-53.21%)	- (-15.85%)
hsa-miR-129-5p	7q32.1/11p11.2	MIMAT0000242	CUUUUUGCGGUCUGGGCUUGC	Promote (-61.35)	- (13.76%)
hsa-miR-1304	15q21.2	MIMAT0005892	UUUGAGGCUACAGUGAGAUGUG	Promote (-67.39%)	- (-21.08%)
hsa-miR-1321	Xq21.2	MIMAT0005952	CAGGGAGGUGAAUGUGAU	Inhibit (49.70%)	Promote (-58.89%)
hsa-miR-134	14q32.31	MIMAT0000447	UGUGACUGGUUGACCAGAGGGG	Inhibit (73.57%)	Inhibit (74.4%)	Inhibit
hsa-miR-139-3p	11q13.4	MIMAT0004552	GGAGACGCGGCCCUGUUGGAGU	Inhibit (74.96%)	Promote (-84.26%)
hsa-miR-1469	15q26.2	MIMAT0007347	CUCGGCGCGGGGCGCGGGCUCC	Inhibit (58.20%)	- (10.2%)
hsa-miR-146b-3p	10q24.32	MIMAT0004766	UGCCCUGUGGACUCAGUUCUGG	Promote (-62.85%)	Promote (-57.97%)	Promote
hsa-miR-146b-5p	10q24.32	MIMAT0002809	UGAGAACUGAAUUCCAUAGGCU	Inhibit (43.66%)	- (16.13%)
hsa-miR-1471	2q37.1	MIMAT0007349	GCCCGCGUGUGGAGCCAGGUGU	Promote (-69.98%)	Promote (-34.68%)	Promote
hsa-miR-150	19q13.33	MIMAT0000451	UCUCCCAACCCUUGUACCAGUG	Inhibit (52.14%)	Inhibit (51.93%)	-
hsa-miR-182	7q32.2	MIMAT0000259	UUUGGCAAUGGUAGAACUCACACU	Promote (-52.92%)	- (0.31%)
hsa-miR-188-3p	Xp11.23	MIMAT0004613	CUCCCACAUGCAGGGUUUGCA	Promote (-60.60%)	Promote (-74.62%)	Promote
hsa-miR-1909	19p13.3	MIMAT0007883	CGCAGGGGCCGGGUGCUCACCG	Promote (-55.79%)	Promote (-42.69%)	-
hsa-miR-203	14q32.33	MIMAT0000264	GUGAAAUGUUUAGGACCACUAG	Promote (-64.20%)	- (6.63%)
hsa-miR-22	17p13.3	MIMAT0000077	AAGCUGCCAGUUGAAGAACUGU	Inhibit (45.46%)	Promote (-37.97%)
hsa-miR-29c	1q32.2	MIMAT0000681	UAGCACCAUUUGAAAUCGGUUA	Promote (-64.42%)	- (-17.23%)
hsa-miR-30c	1p34.2/6q13	MIMAT0000244	UGUAAACAUCCUACACUCUCAGC	Promote (-50.79%)	Promote (-56.87%)	-
hsa-miR-323-5p	14q32.31	MIMAT0004696	AGGUGGUCCGUGGCGCGUUCGC	Promote (-63.50%)	- 0.95%)
hsa-miR-335	7q32.2	MIMAT0000765	UCAAGAGCAAUAACGAAAAAUGU	Promote (-74.81%)	- (14.93%)
hsa-miR-342-5p	14q32.2	MIMAT0004694	AGGGGUGCUAUCUGUGAUUGA	Promote (-51.42%)	- (-16.87%)
hsa-miR-363	Xq26.2	MIMAT0000707	AAUUGCACGGUAUCCAUCUGUA	Promote (-68.36%)	Promote (-43.80%)	-
hsa-miR-487a	14q32.31	MIMAT0002178	AAUCAUACAGGGACAUCCAGUU	Promote (-61.81%)	Promote (-71.73%)	-
hsa-miR-523	19q13.42	MIMAT0002840	GAACGCGCUUCCCUAUAGAGGGU	Promote (-57.36%)	Promote (-31.79%)	-
hsa-miR-525-3p	19q13.42	MIMAT0002839	GAAGGCGCUUCCCUUUAGAGCG	Promote (-63.59%)	Promote (-65.56%)	Promote
hsa-miR-570	3q29	MIMAT0003235	CGAAAACAGCAAUUACCUUUGC	Promote (-53.14%)	- (-1.84%)
hsa-miR-576-3p	4q25	MIMAT0004796	AAGAUGUGGAAAAAUUGGAAUC	Promote (-53.87%)	- (-13.7%)
hsa-miR-610	11p14.1	MIMAT0003278	UGAGCUAAAUGUGUGCUGGGA	Promote (-61.12%)	Promote (-45.65%)	-
hsa-miR-613	12p13.1	MIMAT0003281	AGGAAUGUUCCUUCUUUGCC	Promote (-52.32%)	Promote (-38.39%)	-
hsa-miR-620	12q24.21	MIMAT0003289	AUGGAGAUAGAUAUAGAAAU	Promote (-62.46%)	- (11.39%)
hsa-miR-628-3p	15q21.3	MIMAT0003297	UCUAGUAAGAGUGGCAGUCGA	Promote (-56.86%)	Inhibit (27.34%)
hsa-miR-631	15q24.2	MIMAT0003300	AGACCUGGCCCAGACCUCAGC	Promote (-119.48%)	Inhibit (29.86%)
hsa-miR-636	17q25.1	MIMAT0003306	UGUGCUUGCUCGUCCCGCCCGCA	Promote (-89.03%)	Promote (-30.30%)	-
hsa-miR-661	8q24.3	MIMAT0003324	UGCCUGGGUCUCUGGCCUGCGCGU	Promote (-62.33%)	Promote (-82.16%)	Promote
hsa-miR-664	1q41	MIMAT0005949	UAUUCAUUUAUCCCCAGCCUACA	Promote (-68.25%)	- (-25.09%)
hsa-miR-708	11q14.1	MIMAT0004926	AAGGAGCUUACAAUCUAGCUGGG	Promote (-55.81%)	Promote (-66.08%)	-
hsa-miR-760	1p22.1	MIMAT0004957	CGGCUCUGGGUCUGUGGGGA	Inhibit (42.11%)	Promote (-46.64%)
hsa-miR-767-5p	Xq28	MIMAT0003882	UGCACCAUGGUUGUCUGAGCAUG	Promote (-58.02%)	Promote (-67.87%)	Promote
hsa-miR-802	21q22.12	MIMAT0004185	CAGUAACAAAGAUUCAUCCUUGU	Promote (-86.72%)	- (-9.35%)
hsa-miR-891a	Xq27.3	MIMAT0004902	UGCAACGAACCUGAGCCACUGA	Promote (-83.05%)	Promote (-137.88)	Promote
hsa-miR-891b	Xq27.3	MIMAT0004913	UGCAACUUACCUGAGUCAUUGA	Promote (-119.43%)	Promote (-104.83%)	Promote
hsa-miR-892b	Xq27.3	MIMAT0004918	CACUGGCUCCUUUCUGGGUAGA	Promote (-68.69%)	- (-1.77%)
hsa-miR-9	1q22/5q14.3/15q26.1	MIMAT0000441	UCUUUGGUUAUCUAGCUGUAUGA	Promote (-50.19%)	Promote (-66.09%)	-
hsa-miR-92b	1q22	MIMAT0003218	UAUUGCACUCGUCCCGGCCUCC	Promote (-59.94%)	- (-2.21%)
note: -, no effect
